# Supplementary material for: Coronary bioresorbable stents: Non-invasive quantitative evaluation of intra- and juxta-stent plaque composition—A computed tomography longitudinal study
Source: PLoS One. 2022 Oct 13;17(10):e0268456. doi: 10.1371/journal.pone.0268456 (PMC9560491; doi:10.1371/journal.pone.0268456)
Supplement: S1 Data — (XLSX) [file pone.0268456.s001.xlsx]

## Sheet: BRS data transformé Excel
No_patient	No_stent	Time_post_intervention	Blocs_factors_No	Volume_plaque_tot_cm3	Volume_LAP_absolute_cm3	Volume_LAP_relative	Percent_relative_LAP_volume	Lumen_volume_cm3	Volume_plaque_tot_mm3	Volume_LAP_absolute_mm3	Lumen_volume_mm3
1	1	1	1	0.019	0.00277	0.145789	14.5789	0.0105	19	2.77	10.5
1	1	1	2	0.0229	0.00241	0.10524	10.524	0.022	22.9	2.41	22
1	1	1	3	0.0349	0.00411	0.117765	11.7765	0.0212	34.9	4.11	21.2
1	1	1	4	0.0345	0.00706	0.204638	20.4638	0.0167	34.5	7.06	16.7
1	1	1	5	#NULL!	#NULL!	#NULL!	#NULL!	#NULL!	#NULL!	#NULL!	#NULL!
1	1	2	1	0.0293	0.00673	0.229693	22.9693	0.022	29.3	6.73	22
1	1	2	2	0.0258	0.00432	0.167442	16.7442	0.0278	25.8	4.32	27.8
1	1	2	3	0.0473	0.013	0.274841	27.4841	0.0247	47.3	13	24.7
1	1	2	4	0.0517	0.0159	0.307544	30.7544	0.0342	51.7	15.9	34.2
1	1	2	5	#NULL!	#NULL!	#NULL!	#NULL!	#NULL!	#NULL!	#NULL!	#NULL!
1	1	1	6	#NULL!	#NULL!	#NULL!	#NULL!	#NULL!	#NULL!	#NULL!	#NULL!
1	1	2	6	#NULL!	#NULL!	#NULL!	#NULL!	#NULL!	#NULL!	#NULL!	#NULL!
1	1	1	7	#NULL!	#NULL!	#NULL!	#NULL!	#NULL!	#NULL!	#NULL!	#NULL!
1	1	2	7	#NULL!	#NULL!	#NULL!	#NULL!	#NULL!	#NULL!	#NULL!	#NULL!
1	2	1	1	0.0361	0.00858	0.237673	23.7673	0.0199	36.1	8.58	19.9
1	2	1	2	0.0372	0.00795	0.21371	21.371	0.0217	37.2	7.95	21.7
1	2	1	3	0.0268	0.00929	0.346642	34.6642	0.0126	26.8	9.29	12.6
1	2	1	4	#NULL!	#NULL!	#NULL!	#NULL!	#NULL!	#NULL!	#NULL!	#NULL!
1	2	1	5	#NULL!	#NULL!	#NULL!	#NULL!	#NULL!	#NULL!	#NULL!	#NULL!
1	2	2	1	0.0415	0.0156	0.375904	37.5904	0.0338	41.5	15.6	33.8
1	2	2	2	0.0534	0.022	0.411985	41.1985	0.0408	53.4	22	40.8
1	2	2	3	0.0455	0.0198	0.435165	43.5165	0.0296	45.5	19.8	29.6
1	2	2	4	#NULL!	#NULL!	#NULL!	#NULL!	#NULL!	#NULL!	#NULL!	#NULL!
1	2	2	5	#NULL!	#NULL!	#NULL!	#NULL!	#NULL!	#NULL!	#NULL!	#NULL!
1	2	1	6	#NULL!	#NULL!	#NULL!	#NULL!	#NULL!	#NULL!	#NULL!	#NULL!
1	2	2	6	#NULL!	#NULL!	#NULL!	#NULL!	#NULL!	#NULL!	#NULL!	#NULL!
1	2	1	7	#NULL!	#NULL!	#NULL!	#NULL!	#NULL!	#NULL!	#NULL!	#NULL!
1	2	2	7	#NULL!	#NULL!	#NULL!	#NULL!	#NULL!	#NULL!	#NULL!	#NULL!
1	3	1	1	0.0184	0.00742	0.403261	40.3261	0.00634	18.4	7.42	6.34
1	3	1	2	0.0236	0.00992	0.420339	42.0339	0.00474	23.6	9.92	4.74
1	3	1	3	0.0298	0.0092	0.308725	30.8725	0.0115	29.8	9.2	11.5
1	3	1	4	0.0259	0.00733	0.283012	28.3012	0.01	25.9	7.33	10
1	3	1	5	#NULL!	#NULL!	#NULL!	#NULL!	#NULL!	#NULL!	#NULL!	#NULL!
1	3	2	1	0.037	0.0119	0.321622	32.1622	0.0168	37	11.9	16.8
1	3	2	2	0.0313	0.0106	0.338658	33.8658	0.0233	31.3	10.6	23.3
1	3	2	3	0.026	0.00988	0.38	38	0.0222	26	9.88	22.2
1	3	2	4	#NULL!	#NULL!	#NULL!	#NULL!	#NULL!	#NULL!	#NULL!	#NULL!
1	3	2	5	#NULL!	#NULL!	#NULL!	#NULL!	#NULL!	#NULL!	#NULL!	#NULL!
1	3	1	6	#NULL!	#NULL!	#NULL!	#NULL!	#NULL!	#NULL!	#NULL!	#NULL!
1	3	2	6	#NULL!	#NULL!	#NULL!	#NULL!	#NULL!	#NULL!	#NULL!	#NULL!
1	3	1	7	0.0167	0.00465	0.278443	27.8443	0.00831	16.7	4.65	8.31
1	3	2	7	0.0267	0.0121	0.453184	45.3184	0.0148	26.7	12.1	14.8
2	4	1	1	0.0563	0.0203	0.360568	36.0568	0.0278	56.3	20.3	27.8
2	4	1	2	0.0503	0.012	0.238569	23.8569	0.024	50.3	12	24
2	4	1	3	0.0437	0.00407	0.093135	9.3135	0.0296	43.7	4.07	29.6
2	4	1	4	#NULL!	#NULL!	#NULL!	#NULL!	#NULL!	#NULL!	#NULL!	#NULL!
2	4	1	5	#NULL!	#NULL!	#NULL!	#NULL!	#NULL!	#NULL!	#NULL!	#NULL!
2	4	2	1	0.0359	0.0112	0.311978	31.1978	0.0221	35.9	11.2	22.1
2	4	2	2	0.0361	0.00538	0.14903	14.903	0.0258	36.1	5.38	25.8
2	4	2	3	0.0406	0.00269	0.0662562	6.62562	0.0105	40.6	2.69	10.5
2	4	2	4	#NULL!	#NULL!	#NULL!	#NULL!	#NULL!	#NULL!	#NULL!	#NULL!
2	4	2	5	#NULL!	#NULL!	#NULL!	#NULL!	#NULL!	#NULL!	#NULL!	#NULL!
2	4	1	6	0.0417	0.0165	0.395683	39.5683	0.02	41.7	16.5	20
2	4	2	6	0.0252	0.0106	0.420635	42.0635	0.0144	25.2	10.6	14.4
2	4	1	7	0.0348	0.000574	0.0164943	1.64943	0.0277	34.8	0.574	27.7
2	4	2	7	0.0342	0.00155	0.0453216	4.53216	0.0183	34.2	1.55	18.3
3	5	1	1	0.0357	0.0157	0.439776	43.9776	0.0398	35.7	15.7	39.8
3	5	1	2	0.0244	0.00845	0.346311	34.6311	0.0316	24.4	8.45	31.6
3	5	1	3	0.028	0.0109	0.389286	38.9286	0.027	28	10.9	27
3	5	1	4	#NULL!	#NULL!	#NULL!	#NULL!	#NULL!	#NULL!	#NULL!	#NULL!
3	5	1	5	#NULL!	#NULL!	#NULL!	#NULL!	#NULL!	#NULL!	#NULL!	#NULL!
3	5	2	1	0.0296	0.00687	0.232095	23.2095	0.0296	29.6	6.87	29.6
3	5	2	2	0.0334	0.0131	0.392216	39.2216	0.0386	33.4	13.1	38.6
3	5	2	3	0.0352	0.0132	0.375	37.5	0.0458	35.2	13.2	45.8
3	5	2	4	#NULL!	#NULL!	#NULL!	#NULL!	#NULL!	#NULL!	#NULL!	#NULL!
3	5	2	5	#NULL!	#NULL!	#NULL!	#NULL!	#NULL!	#NULL!	#NULL!	#NULL!
3	5	1	6	0.0243	0.0108	0.444444	44.4444	0.028	24.3	10.8	28
3	5	2	6	0.0215	0.00782	0.363721	36.3721	0.0185	21.5	7.82	18.5
3	5	1	7	#NULL!	#NULL!	#NULL!	#NULL!	#NULL!	#NULL!	#NULL!	#NULL!
3	5	2	7	#NULL!	#NULL!	#NULL!	#NULL!	#NULL!	#NULL!	#NULL!	#NULL!
3	6	1	1	0.0274	0.00845	0.308394	30.8394	0.0268	27.4	8.45	26.8
3	6	1	2	0.0264	0.00679	0.257197	25.7197	0.0263	26.4	6.79	26.3
3	6	1	3	0.0294	0.00746	0.253741	25.3741	0.0288	29.4	7.46	28.8
3	6	1	4	0.0278	0.0103	0.370504	37.0504	0.0273	27.8	10.3	27.3
3	6	1	5	0.0334	0.0113	0.338323	33.8323	0.02	33.4	11.3	20
3	6	2	1	0.0269	0.0102	0.379182	37.9182	0.0279	26.9	10.2	27.9
3	6	2	2	0.0248	0.00792	0.319355	31.9355	0.0295	24.8	7.92	29.5
3	6	2	3	0.0271	0.00887	0.327306	32.7306	0.0314	27.1	8.87	31.4
3	6	2	4	0.0297	0.0146	0.491582	49.1582	0.0232	29.7	14.6	23.2
3	6	2	5	0.0153	0.00544	0.355556	35.5556	0.0169	15.3	5.44	16.9
3	6	1	6	#NULL!	#NULL!	#NULL!	#NULL!	#NULL!	#NULL!	#NULL!	#NULL!
3	6	2	6	#NULL!	#NULL!	#NULL!	#NULL!	#NULL!	#NULL!	#NULL!	#NULL!
3	6	1	7	0.0218	0.00704	0.322936	32.2936	0.0132	21.8	7.04	13.2
3	6	2	7	0.0228	0.0112	0.491228	49.1228	0.0176	22.8	11.2	17.6
4	7	1	1	0.0507	0.0172	0.33925	33.925	0.025	50.7	17.2	25
4	7	1	2	0.0448	0.0193	0.430804	43.0804	0.0212	44.8	19.3	21.2
4	7	1	3	0.04	0.00747	0.18675	18.675	0.0185	40	7.47	18.5
4	7	1	4	#NULL!	#NULL!	#NULL!	#NULL!	#NULL!	#NULL!	#NULL!	#NULL!
4	7	1	5	#NULL!	#NULL!	#NULL!	#NULL!	#NULL!	#NULL!	#NULL!	#NULL!
4	7	2	1	0.0432	0.00976	0.225926	22.5926	0.0264	43.2	9.76	26.4
4	7	2	2	0.0437	0.0122	0.279176	27.9176	0.0256	43.7	12.2	25.6
4	7	2	3	0.0243	0.00215	0.0884774	8.84774	0.019	24.3	2.15	19
4	7	2	4	#NULL!	#NULL!	#NULL!	#NULL!	#NULL!	#NULL!	#NULL!	#NULL!
4	7	2	5	#NULL!	#NULL!	#NULL!	#NULL!	#NULL!	#NULL!	#NULL!	#NULL!
4	7	1	6	0.0507	0.0144	0.284024	28.4024	0.03	50.7	14.4	30
4	7	2	6	0.0355	0.00814	0.229296	22.9296	0.0205	35.5	8.14	20.5
4	7	1	7	0.0318	0.0131	0.41195	41.195	0.0231	31.8	13.1	23.1
4	7	2	7	0.0287	0.00505	0.175958	17.5958	0.0184	28.7	5.05	18.4
5	8	1	1	0.0367	0.0162	0.441417	44.1417	0.0308	36.7	16.2	30.8
5	8	1	2	0.0423	0.0157	0.371158	37.1158	0.0283	42.3	15.7	28.3
5	8	1	3	0.041	0.00965	0.235366	23.5366	0.0106	41	9.65	10.6
5	8	1	4	#NULL!	#NULL!	#NULL!	#NULL!	#NULL!	#NULL!	#NULL!	#NULL!
5	8	1	5	#NULL!	#NULL!	#NULL!	#NULL!	#NULL!	#NULL!	#NULL!	#NULL!
5	8	2	1	#NULL!	#NULL!	#NULL!	#NULL!	#NULL!	#NULL!	#NULL!	#NULL!
5	8	2	2	#NULL!	#NULL!	#NULL!	#NULL!	#NULL!	#NULL!	#NULL!	#NULL!
5	8	2	3	#NULL!	#NULL!	#NULL!	#NULL!	#NULL!	#NULL!	#NULL!	#NULL!
5	8	2	4	#NULL!	#NULL!	#NULL!	#NULL!	#NULL!	#NULL!	#NULL!	#NULL!
5	8	2	5	#NULL!	#NULL!	#NULL!	#NULL!	#NULL!	#NULL!	#NULL!	#NULL!
5	8	1	6	0.0346	0.0151	0.436416	43.6416	0.0197	34.6	15.1	19.7
5	8	2	6	#NULL!	#NULL!	#NULL!	#NULL!	#NULL!	#NULL!	#NULL!	#NULL!
5	8	1	7	0.0371	0.0103	0.277628	27.7628	0.0221	37.1	10.3	22.1
5	8	2	7	#NULL!	#NULL!	#NULL!	#NULL!	#NULL!	#NULL!	#NULL!	#NULL!
5	9	1	1	0.0414	0.0102	0.246377	24.6377	0.0221	41.4	10.2	22.1
5	9	1	2	0.0465	0.00887	0.190753	19.0753	0.0129	46.5	8.87	12.9
5	9	1	3	0.0462	0.00855	0.185065	18.5065	0.0102	46.2	8.55	10.2
5	9	1	4	#NULL!	#NULL!	#NULL!	#NULL!	#NULL!	#NULL!	#NULL!	#NULL!
5	9	1	5	#NULL!	#NULL!	#NULL!	#NULL!	#NULL!	#NULL!	#NULL!	#NULL!
5	9	2	1	#NULL!	#NULL!	#NULL!	#NULL!	#NULL!	#NULL!	#NULL!	#NULL!
5	9	2	2	#NULL!	#NULL!	#NULL!	#NULL!	#NULL!	#NULL!	#NULL!	#NULL!
5	9	2	3	#NULL!	#NULL!	#NULL!	#NULL!	#NULL!	#NULL!	#NULL!	#NULL!
5	9	2	4	#NULL!	#NULL!	#NULL!	#NULL!	#NULL!	#NULL!	#NULL!	#NULL!
5	9	2	5	#NULL!	#NULL!	#NULL!	#NULL!	#NULL!	#NULL!	#NULL!	#NULL!
5	9	1	6	0.0236	0.00881	0.373305	37.3305	0.0142	23.6	8.81	14.2
5	9	2	6	#NULL!	#NULL!	#NULL!	#NULL!	#NULL!	#NULL!	#NULL!	#NULL!
5	9	1	7	0.0429	0.0109	0.254079	25.4079	0.0205	42.9	10.9	20.5
5	9	2	7	#NULL!	#NULL!	#NULL!	#NULL!	#NULL!	#NULL!	#NULL!	#NULL!
6	10	1	1	0.0608	0.0202	0.332237	33.2237	0.0442	60.8	20.2	44.2
6	10	1	2	0.066	0.0236	0.357576	35.7576	0.0319	66	23.6	31.9
6	10	1	3	0.047	0.0111	0.23617	23.617	0.0223	47	11.1	22.3
6	10	1	4	0.0436	0.0121	0.277523	27.7523	0.0302	43.6	12.1	30.2
6	10	1	5	#NULL!	#NULL!	#NULL!	#NULL!	#NULL!	#NULL!	#NULL!	#NULL!
6	10	2	1	0.0528	0.0172	0.325758	32.5758	0.0359	52.8	17.2	35.9
6	10	2	2	0.0622	0.0229	0.368167	36.8167	0.0295	62.2	22.9	29.5
6	10	2	3	#NULL!	#NULL!	#NULL!	#NULL!	#NULL!	#NULL!	#NULL!	#NULL!
6	10	2	4	0.0388	0.00544	0.140206	14.0206	0.0189	38.8	5.44	18.9
6	10	2	5	#NULL!	#NULL!	#NULL!	#NULL!	#NULL!	#NULL!	#NULL!	#NULL!
6	10	1	6	0.0487	0.00782	0.160575	16.0575	0.0257	48.7	7.82	25.7
6	10	2	6	0.0527	0.00601	0.114042	11.4042	0.0173	52.7	6.01	17.3
6	10	1	7	0.0452	0.00799	0.17677	17.677	0.00598	45.2	7.99	5.98
6	10	2	7	0.0367	0.00124	0.0337875	3.37875	0.0116	36.7	1.24	11.6
7	11	1	1	0.0404	0.00669	0.165594	16.5594	0.0295	40.4	6.69	29.5
7	11	1	2	0.0555	0.00463	0.0834234	8.34234	0.0277	55.5	4.63	27.7
7	11	1	3	0.0516	0.00584	0.113178	11.3178	0.0286	51.6	5.84	28.6
7	11	1	4	0.0478	0.00804	0.168201	16.8201	0.0397	47.8	8.04	39.7
7	11	1	5	0.032	0.00498	0.155625	15.5625	0.0236	32	4.98	23.6
7	11	2	1	0.032	0.015	0.46875	46.875	0.034	32	15	34
7	11	2	2	0.04	0.00877	0.21925	21.925	0.0277	40	8.77	27.7
7	11	2	3	0.0503	0.00715	0.142147	14.2147	0.06	50.3	7.15	60
7	11	2	4	0.0508	0.0158	0.311024	31.1024	0.0606	50.8	15.8	60.6
7	11	2	5	0.0304	0.0102	0.335526	33.5526	0.0269	30.4	10.2	26.9
7	11	1	6	0.0407	0.00199	0.0488943	4.88943	0.024	40.7	1.99	24
7	11	2	6	#NULL!	#NULL!	#NULL!	#NULL!	#NULL!	#NULL!	#NULL!	#NULL!
7	11	1	7	0.04	0.00605	0.15125	15.125	0.0316	40	6.05	31.6
7	11	2	7	0.0243	0.00353	0.145267	14.5267	0.0183	24.3	3.53	18.3
8	12	1	1	0.0367	0.0105	0.286104	28.6104	0.0201	36.7	10.5	20.1
8	12	1	2	0.031	0.00905	0.291935	29.1935	0.0262	31	9.05	26.2
8	12	1	3	#NULL!	#NULL!	#NULL!	#NULL!	#NULL!	#NULL!	#NULL!	#NULL!
8	12	1	4	#NULL!	#NULL!	#NULL!	#NULL!	#NULL!	#NULL!	#NULL!	#NULL!
8	12	1	5	#NULL!	#NULL!	#NULL!	#NULL!	#NULL!	#NULL!	#NULL!	#NULL!
8	12	2	1	0.0209	0.00925	0.442584	44.2584	0.0126	20.9	9.25	12.6
8	12	2	2	0.0278	0.00954	0.343165	34.3165	0.0148	27.8	9.54	14.8
8	12	2	3	#NULL!	#NULL!	#NULL!	#NULL!	#NULL!	#NULL!	#NULL!	#NULL!
8	12	2	4	#NULL!	#NULL!	#NULL!	#NULL!	#NULL!	#NULL!	#NULL!	#NULL!
8	12	2	5	#NULL!	#NULL!	#NULL!	#NULL!	#NULL!	#NULL!	#NULL!	#NULL!
8	12	1	6	0.0262	0.00767	0.292748	29.2748	0.0172	26.2	7.67	17.2
8	12	2	6	0.0275	0.00572	0.208	20.8	0.014	27.5	5.72	14
8	12	1	7	0.0196	0.00786	0.40102	40.102	0.0129	19.6	7.86	12.9
8	12	2	7	0.0202	0.00935	0.462871	46.2871	0.0082	20.2	9.35	8.2
9	13	1	1	0.0346	0.016	0.462428	46.2428	0.0246	34.6	16	24.6
9	13	1	2	0.0382	0.00886	0.231937	23.1937	0.0267	38.2	8.86	26.7
9	13	1	3	#NULL!	#NULL!	#NULL!	#NULL!	#NULL!	#NULL!	#NULL!	#NULL!
9	13	1	4	#NULL!	#NULL!	#NULL!	#NULL!	#NULL!	#NULL!	#NULL!	#NULL!
9	13	1	5	#NULL!	#NULL!	#NULL!	#NULL!	#NULL!	#NULL!	#NULL!	#NULL!
9	13	2	1	#NULL!	#NULL!	#NULL!	#NULL!	#NULL!	#NULL!	#NULL!	#NULL!
9	13	2	2	#NULL!	#NULL!	#NULL!	#NULL!	#NULL!	#NULL!	#NULL!	#NULL!
9	13	2	3	#NULL!	#NULL!	#NULL!	#NULL!	#NULL!	#NULL!	#NULL!	#NULL!
9	13	2	4	#NULL!	#NULL!	#NULL!	#NULL!	#NULL!	#NULL!	#NULL!	#NULL!
9	13	2	5	#NULL!	#NULL!	#NULL!	#NULL!	#NULL!	#NULL!	#NULL!	#NULL!
9	13	1	6	0.0549	0.0124	0.225865	22.5865	0.0301	54.9	12.4	30.1
9	13	2	6	#NULL!	#NULL!	#NULL!	#NULL!	#NULL!	#NULL!	#NULL!	#NULL!
9	13	1	7	0.0363	0.00288	0.0793388	7.93388	0.0154	36.3	2.88	15.4
9	13	2	7	#NULL!	#NULL!	#NULL!	#NULL!	#NULL!	#NULL!	#NULL!	#NULL!
10	14	1	1	0.0139	0.00501	0.360432	36.0432	0.0108	13.9	5.01	10.8
10	14	1	2	0.0159	0.0079	0.496855	49.6855	0.0111	15.9	7.9	11.1
10	14	1	3	0.0216	0.00776	0.359259	35.9259	0.0111	21.6	7.76	11.1
10	14	1	4	#NULL!	#NULL!	#NULL!	#NULL!	#NULL!	#NULL!	#NULL!	#NULL!
10	14	1	5	#NULL!	#NULL!	#NULL!	#NULL!	#NULL!	#NULL!	#NULL!	#NULL!
10	14	2	1	0.0138	0.00496	0.35942	35.942	0.0103	13.8	4.96	10.3
10	14	2	2	0.0175	0.00553	0.316	31.6	0.0082	17.5	5.53	8.2
10	14	2	3	0.0205	0.00715	0.34878	34.878	0.00715	20.5	7.15	7.15
10	14	2	4	#NULL!	#NULL!	#NULL!	#NULL!	#NULL!	#NULL!	#NULL!	#NULL!
10	14	2	5	#NULL!	#NULL!	#NULL!	#NULL!	#NULL!	#NULL!	#NULL!	#NULL!
10	14	1	6	0.0165	0.00726	0.44	44	0.00861	16.5	7.26	8.61
10	14	2	6	0.00877	0.00277	0.315849	31.5849	0.00467	8.77	2.77	4.67
10	14	1	7	0.0141	0.00818	0.580142	58.0142	0.00748	14.1	8.18	7.48
10	14	2	7	0.0206	0.00849	0.412136	41.2136	0.0042	20.6	8.49	4.2
11	15	1	1	0.0359	0.00997	0.277716	27.7716	0.0377	35.9	9.97	37.7
11	15	1	2	0.0327	0.0107	0.327217	32.7217	0.0295	32.7	10.7	29.5
11	15	1	3	0.0359	0.0113	0.314763	31.4763	0.0318	35.9	11.3	31.8
11	15	1	4	0.0402	0.0108	0.268657	26.8657	0.0265	40.2	10.8	26.5
11	15	1	5	0.0245	0.0109	0.444898	44.4898	0.0268	24.5	10.9	26.8
11	15	2	1	#NULL!	#NULL!	#NULL!	#NULL!	#NULL!	#NULL!	#NULL!	#NULL!
11	15	2	2	#NULL!	#NULL!	#NULL!	#NULL!	#NULL!	#NULL!	#NULL!	#NULL!
11	15	2	3	#NULL!	#NULL!	#NULL!	#NULL!	#NULL!	#NULL!	#NULL!	#NULL!
11	15	2	4	#NULL!	#NULL!	#NULL!	#NULL!	#NULL!	#NULL!	#NULL!	#NULL!
11	15	2	5	#NULL!	#NULL!	#NULL!	#NULL!	#NULL!	#NULL!	#NULL!	#NULL!
11	15	1	6	0.0265	0.00548	0.206792	20.6792	0.026	26.5	5.48	26
11	15	2	6	#NULL!	#NULL!	#NULL!	#NULL!	#NULL!	#NULL!	#NULL!	#NULL!
11	15	1	7	0.0351	0.0146	0.415954	41.5954	0.0231	35.1	14.6	23.1
11	15	2	7	#NULL!	#NULL!	#NULL!	#NULL!	#NULL!	#NULL!	#NULL!	#NULL!
11	16	1	1	0.0288	0.00486	0.16875	16.875	0.0284	28.8	4.86	28.4
11	16	1	2	0.0244	0.00361	0.147951	14.7951	0.0303	24.4	3.61	30.3
11	16	1	3	0.0208	0.00548	0.263462	26.3462	0.0312	20.8	5.48	31.2
11	16	1	4	0.0231	0.00636	0.275325	27.5325	0.0251	23.1	6.36	25.1
11	16	1	5	0.0209	0.00665	0.318182	31.8182	0.024	20.9	6.65	24
11	16	2	1	#NULL!	#NULL!	#NULL!	#NULL!	#NULL!	#NULL!	#NULL!	#NULL!
11	16	2	2	#NULL!	#NULL!	#NULL!	#NULL!	#NULL!	#NULL!	#NULL!	#NULL!
11	16	2	3	#NULL!	#NULL!	#NULL!	#NULL!	#NULL!	#NULL!	#NULL!	#NULL!
11	16	2	4	#NULL!	#NULL!	#NULL!	#NULL!	#NULL!	#NULL!	#NULL!	#NULL!
11	16	2	5	#NULL!	#NULL!	#NULL!	#NULL!	#NULL!	#NULL!	#NULL!	#NULL!
11	16	1	6	0.0377	0.0136	0.360743	36.0743	0.0238	37.7	13.6	23.8
11	16	2	6	#NULL!	#NULL!	#NULL!	#NULL!	#NULL!	#NULL!	#NULL!	#NULL!
11	16	1	7	0.0236	0.00756	0.320339	32.0339	0.0164	23.6	7.56	16.4
11	16	2	7	#NULL!	#NULL!	#NULL!	#NULL!	#NULL!	#NULL!	#NULL!	#NULL!
12	17	1	1	0.0401	0.00623	0.155362	15.5362	0.0305	40.1	6.23	30.5
12	17	1	2	0.0416	0.0114	0.274038	27.4038	0.0264	41.6	11.4	26.4
12	17	1	3	0.0209	0.00296	0.141627	14.1627	0.0162	20.9	2.96	16.2
12	17	1	4	#NULL!	#NULL!	#NULL!	#NULL!	#NULL!	#NULL!	#NULL!	#NULL!
12	17	1	5	#NULL!	#NULL!	#NULL!	#NULL!	#NULL!	#NULL!	#NULL!	#NULL!
12	17	2	1	0.0543	0.0106	0.195212	19.5212	0.0347	54.3	10.6	34.7
12	17	2	2	0.019	0.00519	0.273158	27.3158	0.0123	19	5.19	12.3
12	17	2	3	0.018	0.00463	0.257222	25.7222	0.0136	18	4.63	13.6
12	17	2	4	#NULL!	#NULL!	#NULL!	#NULL!	#NULL!	#NULL!	#NULL!	#NULL!
12	17	2	5	#NULL!	#NULL!	#NULL!	#NULL!	#NULL!	#NULL!	#NULL!	#NULL!
12	17	1	6	0.0264	0.00567	0.214773	21.4773	0.025	26.4	5.67	25
12	17	2	6	0.027	0.00471	0.174444	17.4444	0.0169	27	4.71	16.9
12	17	1	7	0.046	0.0181	0.393478	39.3478	0.0216	46	18.1	21.6
12	17	2	7	0.0446	0.0178	0.399103	39.9103	0.0228	44.6	17.8	22.8
13	18	1	1	0.0517	0.00707	0.13675	13.675	0.0278	51.7	7.07	27.8
13	18	1	2	0.0474	0.0121	0.255274	25.5274	0.0301	47.4	12.1	30.1
13	18	1	3	0.044	0.00693	0.1575	15.75	0.0144	44	6.93	14.4
13	18	1	4	0.0484	0.00404	0.0834711	8.34711	0.0182	48.4	4.04	18.2
13	18	1	5	0.0332	0.00229	0.0689759	6.89759	0.0242	33.2	2.29	24.2
13	18	2	1	0.0189	0.0036	0.190476	19.0476	0.0158	18.9	3.6	15.8
13	18	2	2	0.0302	0.00443	0.146689	14.6689	0.0187	30.2	4.43	18.7
13	18	2	3	0.0353	0.0101	0.286119	28.6119	0.0148	35.3	10.1	14.8
13	18	2	4	0.0517	0.00734	0.141973	14.1973	0.0145	51.7	7.34	14.5
13	18	2	5	0.0309	0.00457	0.147896	14.7896	0.0129	30.9	4.57	12.9
13	18	1	6	0.0273	0.0114	0.417582	41.7582	0.0277	27.3	11.4	27.7
13	18	2	6	0.0325	0.00402	0.123692	12.3692	0.0241	32.5	4.02	24.1
13	18	1	7	#NULL!	#NULL!	#NULL!	#NULL!	#NULL!	#NULL!	#NULL!	#NULL!
13	18	2	7	#NULL!	#NULL!	#NULL!	#NULL!	#NULL!	#NULL!	#NULL!	#NULL!
13	19	1	1	0.0162	0.00242	0.149383	14.9383	0.0114	16.2	2.42	11.4
13	19	1	2	0.0363	0.00673	0.185399	18.5399	0.00942	36.3	6.73	9.42
13	19	1	3	0.0284	0.00666	0.234507	23.4507	0.00875	28.4	6.66	8.75
13	19	1	4	#NULL!	#NULL!	#NULL!	#NULL!	#NULL!	#NULL!	#NULL!	#NULL!
13	19	1	5	#NULL!	#NULL!	#NULL!	#NULL!	#NULL!	#NULL!	#NULL!	#NULL!
13	19	2	1	0.0233	0.00595	0.255365	25.5365	0.00609	23.3	5.95	6.09
13	19	2	2	0.0282	0.00374	0.132624	13.2624	0.00318	28.2	3.74	3.18
13	19	2	3	0.019	0.00415	0.218421	21.8421	0.00796	19	4.15	7.96
13	19	2	4	0.0154	0.00388	0.251948	25.1948	0.00381	15.4	3.88	3.81
13	19	2	5	#NULL!	#NULL!	#NULL!	#NULL!	#NULL!	#NULL!	#NULL!	#NULL!
13	19	1	6	#NULL!	#NULL!	#NULL!	#NULL!	#NULL!	#NULL!	#NULL!	#NULL!
13	19	2	6	#NULL!	#NULL!	#NULL!	#NULL!	#NULL!	#NULL!	#NULL!	#NULL!
13	19	1	7	0.0151	0.00404	0.26755	26.755	0.00256	15.1	4.04	2.56
13	19	2	7	0.0161	0.00519	0.32236	32.236	0.00824	16.1	5.19	8.24
14	20	1	1	0.0239	0.00429	0.179498	17.9498	0.0239	23.9	4.29	23.9
14	20	1	2	0.0151	0.00145	0.0960265	9.60265	0.0164	15.1	1.45	16.4
14	20	1	3	0.0229	0.00456	0.199127	19.9127	0.0238	22.9	4.56	23.8
14	20	1	4	0.0169	0.00573	0.339053	33.9053	0.0183	16.9	5.73	18.3
14	20	1	5	0.017	0.00351	0.206471	20.6471	0.0179	17	3.51	17.9
14	20	2	1	#NULL!	#NULL!	#NULL!	#NULL!	#NULL!	#NULL!	#NULL!	#NULL!
14	20	2	2	0.0208	0.00395	0.189904	18.9904	0.0197	20.8	3.95	19.7
14	20	2	3	0.021	0.00401	0.190952	19.0952	0.0173	21	4.01	17.3
14	20	2	4	0.0215	0.00652	0.303256	30.3256	0.0136	21.5	6.52	13.6
14	20	2	5	#NULL!	#NULL!	#NULL!	#NULL!	#NULL!	#NULL!	#NULL!	#NULL!
14	20	1	6	0.0179	0.00206	0.115084	11.5084	0.016	17.9	2.06	16
14	20	2	6	#NULL!	#NULL!	#NULL!	#NULL!	#NULL!	#NULL!	#NULL!	#NULL!
14	20	1	7	0.0158	0.0059	0.373418	37.3418	0.0159	15.8	5.9	15.9
14	20	2	7	0.0171	0.00461	0.269591	26.9591	0.00879	17.1	4.61	8.79
15	21	1	1	0.036	0.0182	0.505556	50.5556	0.0321	36	18.2	32.1
15	21	1	2	0.0241	0.00905	0.375519	37.5519	0.0286	24.1	9.05	28.6
15	21	1	3	0.0202	0.00583	0.288614	28.8614	0.0216	20.2	5.83	21.6
15	21	1	4	#NULL!	#NULL!	#NULL!	#NULL!	#NULL!	#NULL!	#NULL!	#NULL!
15	21	1	5	#NULL!	#NULL!	#NULL!	#NULL!	#NULL!	#NULL!	#NULL!	#NULL!
15	21	2	1	0.0198	0.00839	0.423737	42.3737	0.0231	19.8	8.39	23.1
15	21	2	2	0.0339	0.00925	0.272861	27.2861	0.0202	33.9	9.25	20.2
15	21	2	3	0.0191	0.00496	0.259686	25.9686	0.0109	19.1	4.96	10.9
15	21	2	4	#NULL!	#NULL!	#NULL!	#NULL!	#NULL!	#NULL!	#NULL!	#NULL!
15	21	2	5	#NULL!	#NULL!	#NULL!	#NULL!	#NULL!	#NULL!	#NULL!	#NULL!
15	21	1	6	0.0413	0.0187	0.452785	45.2785	0.0198	41.3	18.7	19.8
15	21	2	6	0.0257	0.00772	0.300389	30.0389	0.0115	25.7	7.72	11.5
15	21	1	7	0.0203	0.00529	0.260591	26.0591	0.0168	20.3	5.29	16.8
15	21	2	7	0.00668	0.00257	0.384731	38.4731	0.0102	6.68	2.57	10.2
16	22	1	1	0.0251	0.00432	0.172112	17.2112	0.0268	25.1	4.32	26.8
16	22	1	2	0.0218	0.00622	0.285321	28.5321	0.0124	21.8	6.22	12.4
16	22	1	3	0.0129	0.00657	0.509302	50.9302	0.0123	12.9	6.57	12.3
16	22	1	4	0.0178	0.00509	0.285955	28.5955	0.0175	17.8	5.09	17.5
16	22	1	5	#NULL!	#NULL!	#NULL!	#NULL!	#NULL!	#NULL!	#NULL!	#NULL!
16	22	2	1	0.0255	0.00645	0.252941	25.2941	0.0269	25.5	6.45	26.9
16	22	2	2	0.0249	0.00722	0.28996	28.996	0.0146	24.9	7.22	14.6
16	22	2	3	0.0184	0.00551	0.299457	29.9457	0.0163	18.4	5.51	16.3
16	22	2	4	0.0141	0.00503	0.356738	35.6738	0.0102	14.1	5.03	10.2
16	22	2	5	0.0153	0.00521	0.340523	34.0523	0.0115	15.3	5.21	11.5
16	22	1	6	0.0319	0.00195	0.0611285	6.11285	0.0119	31.9	1.95	11.9
16	22	2	6	0.0456	0.0127	0.278509	27.8509	0.0127	45.6	12.7	12.7
16	22	1	7	0.0101	0.00332	0.328713	32.8713	0.00918	10.1	3.32	9.18
16	22	2	7	0.0119	0.00397	0.333613	33.3613	0.00983	11.9	3.97	9.83
17	23	1	1	0.0216	0.00251	0.116204	11.6204	0.016	21.6	2.51	16
17	23	1	2	0.0164	0.00219	0.133537	13.3537	0.013	16.4	2.19	13
17	23	1	3	0.013	0.00149	0.114615	11.4615	0.0109	13	1.49	10.9
17	23	1	4	#NULL!	#NULL!	#NULL!	#NULL!	#NULL!	#NULL!	#NULL!	#NULL!
17	23	1	5	#NULL!	#NULL!	#NULL!	#NULL!	#NULL!	#NULL!	#NULL!	#NULL!
17	23	2	1	0.0145	0.00199	0.137241	13.7241	0.0107	14.5	1.99	10.7
17	23	2	2	0.0129	0.00177	0.137209	13.7209	0.0114	12.9	1.77	11.4
17	23	2	3	0.011	0.00244	0.221818	22.1818	0.0106	11	2.44	10.6
17	23	2	4	#NULL!	#NULL!	#NULL!	#NULL!	#NULL!	#NULL!	#NULL!	#NULL!
17	23	2	5	#NULL!	#NULL!	#NULL!	#NULL!	#NULL!	#NULL!	#NULL!	#NULL!
17	23	1	6	0.0161	0.00379	0.235404	23.5404	0.013	16.1	3.79	13
17	23	2	6	0.0195	0.00547	0.280513	28.0513	0.0148	19.5	5.47	14.8
17	23	1	7	0.0144	0.00117	0.08125	8.125	0.012	14.4	1.17	12
17	23	2	7	0.0062	0.00096	0.154839	15.4839	0.0109	6.2	0.96	10.9
18	24	1	1	0.0308	0.00148	0.0480519	4.80519	0.016	30.8	1.48	16
18	24	1	2	0.049	0.00367	0.074898	7.4898	0.0351	49	3.67	35.1
18	24	1	3	#NULL!	#NULL!	#NULL!	#NULL!	#NULL!	#NULL!	#NULL!	#NULL!
18	24	1	4	#NULL!	#NULL!	#NULL!	#NULL!	#NULL!	#NULL!	#NULL!	#NULL!
18	24	1	5	#NULL!	#NULL!	#NULL!	#NULL!	#NULL!	#NULL!	#NULL!	#NULL!
18	24	2	1	#NULL!	#NULL!	#NULL!	#NULL!	#NULL!	#NULL!	#NULL!	#NULL!
18	24	2	2	#NULL!	#NULL!	#NULL!	#NULL!	#NULL!	#NULL!	#NULL!	#NULL!
18	24	2	3	#NULL!	#NULL!	#NULL!	#NULL!	#NULL!	#NULL!	#NULL!	#NULL!
18	24	2	4	#NULL!	#NULL!	#NULL!	#NULL!	#NULL!	#NULL!	#NULL!	#NULL!
18	24	2	5	#NULL!	#NULL!	#NULL!	#NULL!	#NULL!	#NULL!	#NULL!	#NULL!
18	24	1	6	0.022	0.00527	0.239545	23.9545	0.0599	22	5.27	59.9
18	24	2	6	#NULL!	#NULL!	#NULL!	#NULL!	#NULL!	#NULL!	#NULL!	#NULL!
18	24	1	7	#NULL!	#NULL!	#NULL!	#NULL!	#NULL!	#NULL!	#NULL!	#NULL!
18	24	2	7	#NULL!	#NULL!	#NULL!	#NULL!	#NULL!	#NULL!	#NULL!	#NULL!
18	25	1	1	#NULL!	#NULL!	#NULL!	#NULL!	#NULL!	#NULL!	#NULL!	#NULL!
18	25	1	2	0.0276	0.00379	0.137319	13.7319	0.0208	27.6	3.79	20.8
18	25	1	3	#NULL!	#NULL!	#NULL!	#NULL!	#NULL!	#NULL!	#NULL!	#NULL!
18	25	1	4	#NULL!	#NULL!	#NULL!	#NULL!	#NULL!	#NULL!	#NULL!	#NULL!
18	25	1	5	#NULL!	#NULL!	#NULL!	#NULL!	#NULL!	#NULL!	#NULL!	#NULL!
18	25	2	1	#NULL!	#NULL!	#NULL!	#NULL!	#NULL!	#NULL!	#NULL!	#NULL!
18	25	2	2	#NULL!	#NULL!	#NULL!	#NULL!	#NULL!	#NULL!	#NULL!	#NULL!
18	25	2	3	#NULL!	#NULL!	#NULL!	#NULL!	#NULL!	#NULL!	#NULL!	#NULL!
18	25	2	4	#NULL!	#NULL!	#NULL!	#NULL!	#NULL!	#NULL!	#NULL!	#NULL!
18	25	2	5	#NULL!	#NULL!	#NULL!	#NULL!	#NULL!	#NULL!	#NULL!	#NULL!
18	25	1	6	#NULL!	#NULL!	#NULL!	#NULL!	#NULL!	#NULL!	#NULL!	#NULL!
18	25	2	6	#NULL!	#NULL!	#NULL!	#NULL!	#NULL!	#NULL!	#NULL!	#NULL!
18	25	1	7	#NULL!	#NULL!	#NULL!	#NULL!	#NULL!	#NULL!	#NULL!	#NULL!
18	25	2	7	#NULL!	#NULL!	#NULL!	#NULL!	#NULL!	#NULL!	#NULL!	#NULL!
18	26	1	1	#NULL!	#NULL!	#NULL!	#NULL!	#NULL!	#NULL!	#NULL!	#NULL!
18	26	1	2	0.0261	0.0032	0.122605	12.2605	0.0284	26.1	3.2	28.4
18	26	1	3	0.0162	0.00261	0.161111	16.1111	0.013	16.2	2.61	13
18	26	1	4	#NULL!	#NULL!	#NULL!	#NULL!	#NULL!	#NULL!	#NULL!	#NULL!
18	26	1	5	#NULL!	#NULL!	#NULL!	#NULL!	#NULL!	#NULL!	#NULL!	#NULL!
18	26	2	1	#NULL!	#NULL!	#NULL!	#NULL!	#NULL!	#NULL!	#NULL!	#NULL!
18	26	2	2	#NULL!	#NULL!	#NULL!	#NULL!	#NULL!	#NULL!	#NULL!	#NULL!
18	26	2	3	#NULL!	#NULL!	#NULL!	#NULL!	#NULL!	#NULL!	#NULL!	#NULL!
18	26	2	4	#NULL!	#NULL!	#NULL!	#NULL!	#NULL!	#NULL!	#NULL!	#NULL!
18	26	2	5	#NULL!	#NULL!	#NULL!	#NULL!	#NULL!	#NULL!	#NULL!	#NULL!
18	26	1	6	#NULL!	#NULL!	#NULL!	#NULL!	#NULL!	#NULL!	#NULL!	#NULL!
18	26	2	6	#NULL!	#NULL!	#NULL!	#NULL!	#NULL!	#NULL!	#NULL!	#NULL!
18	26	1	7	0.0161	0.00385	0.23913	23.913	0.0284	16.1	3.85	28.4
18	26	2	7	#NULL!	#NULL!	#NULL!	#NULL!	#NULL!	#NULL!	#NULL!	#NULL!
19	27	1	1	0.0198	0.00334	0.168687	16.8687	0.0164	19.8	3.34	16.4
19	27	1	2	0.0166	0.00534	0.321687	32.1687	0.0173	16.6	5.34	17.3
19	27	1	3	0.0273	0.00906	0.331868	33.1868	0.0168	27.3	9.06	16.8
19	27	1	4	#NULL!	#NULL!	#NULL!	#NULL!	#NULL!	#NULL!	#NULL!	#NULL!
19	27	1	5	#NULL!	#NULL!	#NULL!	#NULL!	#NULL!	#NULL!	#NULL!	#NULL!
19	27	2	1	0.0422	0.00889	0.210664	21.0664	0.0209	42.2	8.89	20.9
19	27	2	2	0.0229	0.0032	0.139738	13.9738	0.0178	22.9	3.2	17.8
19	27	2	3	0.024	0.00693	0.28875	28.875	0.0178	24	6.93	17.8
19	27	2	4	#NULL!	#NULL!	#NULL!	#NULL!	#NULL!	#NULL!	#NULL!	#NULL!
19	27	2	5	#NULL!	#NULL!	#NULL!	#NULL!	#NULL!	#NULL!	#NULL!	#NULL!
19	27	1	6	0.0261	0.00658	0.252107	25.2107	0.0151	26.1	6.58	15.1
19	27	2	6	0.0336	0.00392	0.116667	11.6667	0.0157	33.6	3.92	15.7
19	27	1	7	0.0187	0.00515	0.275401	27.5401	0.0156	18.7	5.15	15.6
19	27	2	7	0.0318	0.00575	0.180818	18.0818	0.0169	31.8	5.75	16.9
20	28	1	1	0.0187	0.00148	0.0791444	7.91444	0.0244	18.7	1.48	24.4
20	28	1	2	0.016	0.00506	0.31625	31.625	0.0168	16	5.06	16.8
20	28	1	3	0.0184	0.00723	0.392935	39.2935	0.0153	18.4	7.23	15.3
20	28	1	4	#NULL!	#NULL!	#NULL!	#NULL!	#NULL!	#NULL!	#NULL!	#NULL!
20	28	1	5	#NULL!	#NULL!	#NULL!	#NULL!	#NULL!	#NULL!	#NULL!	#NULL!
20	28	2	1	0.0285	0.00343	0.120351	12.0351	0.0322	28.5	3.43	32.2
20	28	2	2	0.0238	0.00403	0.169328	16.9328	0.0244	23.8	4.03	24.4
20	28	2	3	0.017	0.0072	0.423529	42.3529	0.025	17	7.2	25
20	28	2	4	#NULL!	#NULL!	#NULL!	#NULL!	#NULL!	#NULL!	#NULL!	#NULL!
20	28	2	5	#NULL!	#NULL!	#NULL!	#NULL!	#NULL!	#NULL!	#NULL!	#NULL!
20	28	1	6	0.0175	0.00628	0.358857	35.8857	0.0216	17.5	6.28	21.6
20	28	2	6	0.0226	0.00601	0.265929	26.5929	0.0267	22.6	6.01	26.7
20	28	1	7	0.0105	0.00445	0.42381	42.381	0.0138	10.5	4.45	13.8
20	28	2	7	0.00885	0.00396	0.447458	44.7458	0.0116	8.85	3.96	11.6
21	29	1	1	0.01769	0.00296	0.167307	16.7307	0.0214	17.69	2.96	21.4
21	29	1	2	0.02853	0.00421	0.147564	14.7564	0.0287	28.53	4.21	28.7
21	29	1	3	0.03602	0.00429	0.11911	11.911	0.0175	36.02	4.29	17.5
21	29	1	4	#NULL!	#NULL!	#NULL!	#NULL!	#NULL!	#NULL!	#NULL!	#NULL!
21	29	1	5	#NULL!	#NULL!	#NULL!	#NULL!	#NULL!	#NULL!	#NULL!	#NULL!
21	29	2	1	0.010778	0.000763	0.0707924	7.07924	0.0176	10.778	0.763	17.6
21	29	2	2	0.02738	0.00544	0.198685	19.8685	0.0304	27.38	5.44	30.4
21	29	2	3	0.041923	0.0101	0.240918	24.0918	0.0177	41.923	10.1	17.7
21	29	2	4	#NULL!	#NULL!	#NULL!	#NULL!	#NULL!	#NULL!	#NULL!	#NULL!
21	29	2	5	#NULL!	#NULL!	#NULL!	#NULL!	#NULL!	#NULL!	#NULL!	#NULL!
21	29	1	6	0.018004	0.00538	0.298822	29.8822	0.0196	18.004	5.38	19.6
21	29	2	6	0.015727	0.00429	0.272779	27.2779	0.0199	15.727	4.29	19.9
21	29	1	7	0.02401	0.00421	0.175344	17.5344	0.0231	24.01	4.21	23.1
21	29	2	7	0.024984	0.00572	0.228947	22.8947	0.0197	24.984	5.72	19.7
22	30	1	1	0.03104	0.00274	0.0882732	8.82732	0.018	31.04	2.74	18
22	30	1	2	#NULL!	#NULL!	#NULL!	#NULL!	#NULL!	#NULL!	#NULL!	#NULL!
22	30	1	3	#NULL!	#NULL!	#NULL!	#NULL!	#NULL!	#NULL!	#NULL!	#NULL!
22	30	1	4	#NULL!	#NULL!	#NULL!	#NULL!	#NULL!	#NULL!	#NULL!	#NULL!
22	30	1	5	#NULL!	#NULL!	#NULL!	#NULL!	#NULL!	#NULL!	#NULL!	#NULL!
22	30	2	1	#NULL!	#NULL!	#NULL!	#NULL!	#NULL!	#NULL!	#NULL!	#NULL!
22	30	2	2	#NULL!	#NULL!	#NULL!	#NULL!	#NULL!	#NULL!	#NULL!	#NULL!
22	30	2	3	#NULL!	#NULL!	#NULL!	#NULL!	#NULL!	#NULL!	#NULL!	#NULL!
22	30	2	4	#NULL!	#NULL!	#NULL!	#NULL!	#NULL!	#NULL!	#NULL!	#NULL!
22	30	2	5	#NULL!	#NULL!	#NULL!	#NULL!	#NULL!	#NULL!	#NULL!	#NULL!
22	30	1	6	0.02822	0.00151	0.0535081	5.35081	0.0213	28.22	1.51	21.3
22	30	2	6	#NULL!	#NULL!	#NULL!	#NULL!	#NULL!	#NULL!	#NULL!	#NULL!
22	30	1	7	0.01536	0.00425	0.276693	27.6693	0.0148	15.36	4.25	14.8
22	30	2	7	#NULL!	#NULL!	#NULL!	#NULL!	#NULL!	#NULL!	#NULL!	#NULL!
23	31	1	1	0.03324	0.00774	0.232852	23.2852	0.0374	33.24	7.74	37.4
23	31	1	2	0.03192	0.00433	0.135652	13.5652	0.0352	31.92	4.33	35.2
23	31	1	3	0.028424	0.00281	0.0988601	9.88601	0.0335	28.424	2.81	33.5
23	31	1	4	0.022468	0.00455	0.20251	20.251	0.0202	22.468	4.55	20.2
23	31	1	5	0.023594	0.00493	0.208951	20.8951	0.0263	23.594	4.93	26.3
23	31	2	1	0.05824	0.0135	0.231799	23.1799	0.0376	58.24	13.5	37.6
23	31	2	2	0.03733	0.00413	0.110635	11.0635	0.0186	37.33	4.13	18.6
23	31	2	3	0.017223	0.000783	0.0454625	4.54625	0.022	17.223	0.783	22
23	31	2	4	0.012813	0.00256	0.199797	19.9797	0.0194	12.813	2.56	19.4
23	31	2	5	0.02122	0.0037	0.174364	17.4364	0.0231	21.22	3.7	23.1
23	31	1	6	0.025938	0.0082	0.316138	31.6138	0.0358	25.938	8.2	35.8
23	31	2	6	0.01815	0.00662	0.364738	36.4738	0.0213	18.15	6.62	21.3
23	31	1	7	0.018749	0.00524	0.279482	27.9482	0.021	18.749	5.24	21
23	31	2	7	0.0309	0.00698	0.22589	22.589	0.0307	30.9	6.98	30.7
23	32	1	1	#NULL!	#NULL!	#NULL!	#NULL!	#NULL!	#NULL!	#NULL!	#NULL!
23	32	1	2	#NULL!	#NULL!	#NULL!	#NULL!	#NULL!	#NULL!	#NULL!	#NULL!
23	32	1	3	#NULL!	#NULL!	#NULL!	#NULL!	#NULL!	#NULL!	#NULL!	#NULL!
23	32	1	4	#NULL!	#NULL!	#NULL!	#NULL!	#NULL!	#NULL!	#NULL!	#NULL!
23	32	1	5	#NULL!	#NULL!	#NULL!	#NULL!	#NULL!	#NULL!	#NULL!	#NULL!
23	32	2	1	0.04102	0.00449	0.109459	10.9459	0.0311	41.02	4.49	31.1
23	32	2	2	0.03878	0.00648	0.167096	16.7096	0.0261	38.78	6.48	26.1
23	32	2	3	0.03039	0.00854	0.281013	28.1013	0.0254	30.39	8.54	25.4
23	32	2	4	0.015934	0.00541	0.339526	33.9526	0.0245	15.934	5.41	24.5
23	32	2	5	0.015741	0.00655	0.416111	41.6111	0.0199	15.741	6.55	19.9
23	32	1	6	#NULL!	#NULL!	#NULL!	#NULL!	#NULL!	#NULL!	#NULL!	#NULL!
23	32	2	6	0.02172	0.00271	0.12477	12.477	0.0167	21.72	2.71	16.7
23	32	1	7	#NULL!	#NULL!	#NULL!	#NULL!	#NULL!	#NULL!	#NULL!	#NULL!
23	32	2	7	#NULL!	#NULL!	#NULL!	#NULL!	#NULL!	#NULL!	#NULL!	#NULL!
24	33	1	1	0.018501	0.00293	0.15837	15.837	0.0183	18.501	2.93	18.3
24	33	1	2	0.024126	0.00678	0.281025	28.1025	0.0206	24.126	6.78	20.6
24	33	1	3	0.021137	0.00431	0.203908	20.3908	0.0175	21.137	4.31	17.5
24	33	1	4	0.014179	0.00488	0.344171	34.4171	0.0132	14.179	4.88	13.2
24	33	1	5	#NULL!	#NULL!	#NULL!	#NULL!	#NULL!	#NULL!	#NULL!	#NULL!
24	33	2	1	0.02572	0.00511	0.198678	19.8678	0.0188	25.72	5.11	18.8
24	33	2	2	0.022227	0.00505	0.227201	22.7201	0.0162	22.227	5.05	16.2
24	33	2	3	0.012287	0.00293	0.238463	23.8463	0.00752	12.287	2.93	7.52
24	33	2	4	0.014059	0.00482	0.342841	34.2841	0.00896	14.059	4.82	8.96
24	33	2	5	#NULL!	#NULL!	#NULL!	#NULL!	#NULL!	#NULL!	#NULL!	#NULL!
24	33	1	6	0.020381	0.00637	0.312546	31.2546	0.0177	20.381	6.37	17.7
24	33	2	6	0.016139	0.00391	0.24227	24.227	0.0138	16.139	3.91	13.8
24	33	1	7	0.011312	0.00425	0.375707	37.5707	0.00752	11.312	4.25	7.52
24	33	2	7	#NULL!	#NULL!	#NULL!	#NULL!	#NULL!	#NULL!	#NULL!	#NULL!
25	34	1	1	0.03253	0.0106	0.325853	32.5853	0.037	32.53	10.6	37
25	34	1	2	0.04048	0.0112	0.27668	27.668	0.0308	40.48	11.2	30.8
25	34	1	3	0.023648	0.0062	0.262179	26.2179	0.0365	23.648	6.2	36.5
25	34	1	4	0.04531	0.00839	0.185169	18.5169	0.0276	45.31	8.39	27.6
25	34	1	5	0.025462	0.00572	0.224648	22.4648	0.0331	25.462	5.72	33.1
25	34	2	1	#NULL!	#NULL!	#NULL!	#NULL!	#NULL!	#NULL!	#NULL!	#NULL!
25	34	2	2	#NULL!	#NULL!	#NULL!	#NULL!	#NULL!	#NULL!	#NULL!	#NULL!
25	34	2	3	#NULL!	#NULL!	#NULL!	#NULL!	#NULL!	#NULL!	#NULL!	#NULL!
25	34	2	4	#NULL!	#NULL!	#NULL!	#NULL!	#NULL!	#NULL!	#NULL!	#NULL!
25	34	2	5	#NULL!	#NULL!	#NULL!	#NULL!	#NULL!	#NULL!	#NULL!	#NULL!
25	34	1	6	0.03626	0.00782	0.215665	21.5665	0.0273	36.26	7.82	27.3
25	34	2	6	#NULL!	#NULL!	#NULL!	#NULL!	#NULL!	#NULL!	#NULL!	#NULL!
25	34	1	7	0.03049	0.00286	0.0938012	9.38012	0.0277	30.49	2.86	27.7
25	34	2	7	#NULL!	#NULL!	#NULL!	#NULL!	#NULL!	#NULL!	#NULL!	#NULL!
26	35	1	1	0.019283	0.005	0.259296	25.9296	0.0188	19.283	5	18.8
26	35	1	2	0.013203	0.00435	0.329471	32.9471	0.0143	13.203	4.35	14.3
26	35	1	3	0.01923	0.00457	0.23765	23.765	0.0149	19.23	4.57	14.9
26	35	1	4	#NULL!	#NULL!	#NULL!	#NULL!	#NULL!	#NULL!	#NULL!	#NULL!
26	35	1	5	#NULL!	#NULL!	#NULL!	#NULL!	#NULL!	#NULL!	#NULL!	#NULL!
26	35	2	1	0.027154	0.00576	0.212123	21.2123	0.0111	27.154	5.76	11.1
26	35	2	2	0.015716	0.00453	0.288241	28.8241	0.0182	15.716	4.53	18.2
26	35	2	3	0.01831	0.00254	0.138722	13.8722	0.0154	18.31	2.54	15.4
26	35	2	4	#NULL!	#NULL!	#NULL!	#NULL!	#NULL!	#NULL!	#NULL!	#NULL!
26	35	2	5	#NULL!	#NULL!	#NULL!	#NULL!	#NULL!	#NULL!	#NULL!	#NULL!
26	35	1	6	0.015798	0.005	0.316496	31.6496	0.0217	15.798	5	21.7
26	35	2	6	0.019612	0.00645	0.32888	32.888	0.0163	19.612	6.45	16.3
26	35	1	7	0.016325	0.00413	0.252986	25.2986	0.0189	16.325	4.13	18.9
26	35	2	7	0.019752	0.00514	0.260227	26.0227	0.0189	19.752	5.14	18.9
27	36	1	1	0.042	0.00369	0.0878571	8.78571	0.0287	42	3.69	28.7
27	36	1	2	0.03331	0.00334	0.10027	10.027	0.0248	33.31	3.34	24.8
27	36	1	3	0.038068	0.00322	0.0845855	8.45855	0.026	38.068	3.22	26
27	36	1	4	0.0335	0.00522	0.155821	15.5821	0.03	33.5	5.22	30
27	36	1	5	0.026262	0.00639	0.243317	24.3317	0.0276	26.262	6.39	27.6
27	36	2	1	0.03794	0.00568	0.14971	14.971	0.018	37.94	5.68	18
27	36	2	2	0.03197	0.00343	0.107288	10.7288	0.0243	31.97	3.43	24.3
27	36	2	3	0.03589	0.00568	0.158261	15.8261	0.0194	35.89	5.68	19.4
27	36	2	4	0.03425	0.0048	0.140146	14.0146	0.0168	34.25	4.8	16.8
27	36	2	5	0.02517	0.00468	0.185936	18.5936	0.022	25.17	4.68	22
27	36	1	6	0.05339	0.00287	0.0537554	5.37554	0.0141	53.39	2.87	14.1
27	36	2	6	#NULL!	#NULL!	#NULL!	#NULL!	#NULL!	#NULL!	#NULL!	#NULL!
27	36	1	7	0.020748	0.00627	0.302198	30.2198	0.0186	20.748	6.27	18.6
27	36	2	7	0.021498	0.00805	0.374453	37.4453	0.0122	21.498	8.05	12.2
